# Supplementary material for: Associations between Longitudinal Maternal and Cord Blood Vitamin D Status and Child Growth Trajectories Up to 4 Years of Age
Source: Nutrients. 2024 Jul 25;16(15):2410. doi: 10.3390/nu16152410 (PMC11313987; doi:10.3390/nu16152410)
Supplement: Supplementary file 1 [file nutrients-16-02410-s001.zip]

Archive with 1 entries (1 files):
- nutrients-3087704-supplementary.pdf
